# Supplementary material for: Trichoderma paratroviride Strain 8942: Mechanisms of Phytophthora infestans Inhibition and Tomato Growth Promotion
Source: J Fungi (Basel). 2026 Jan 30;12(2):96. doi: 10.3390/jof12020096 (PMC12942607; doi:10.3390/jof12020096)
Supplement: Supplementary file 1 [file jof-12-00096-s001.zip]

Archive with 2 entries (2 files):
- jof-4088222-supplementary-figures.pdf
- jof-4088222-supplementary-tables.pdf
